# Supplementary material for: Berberine Alleviates Intestinal Inflammation by Disrupting Pathological Macrophage–Epithelial Crosstalk in Macrophage–Organoid Co-Culture Model
Source: Int J Mol Sci. 2025 Oct 19;26(20):10161. doi: 10.3390/ijms262010161 (PMC12563409; doi:10.3390/ijms262010161)
Supplement: Supplementary file 1 [file ijms-26-10161-s001.zip]

Archive with 1 entries (1 files):
- ijms-3895182-supplementary.pdf
